# Supplementary material for: Retinitis Pigmentosa: Current Clinical Management and Emerging Therapies
Source: Int J Mol Sci. 2023 Apr 19;24(8):7481. doi: 10.3390/ijms24087481 (PMC10139437; doi:10.3390/ijms24087481)
Supplement: Supplementary file 1 [file ijms-24-07481-s001.zip]

Archive with 1 entries (1 files):
- ijms-2307663-supplementary.pdf
